# Supplementary material for: In silico drug absorption tract: An agent-based biomimetic model for human oral drug absorption
Source: PLoS One. 2018 Aug 31;13(8):e0203361. doi: 10.1371/journal.pone.0203361 (PMC6118387; doi:10.1371/journal.pone.0203361)
Supplement: S1 File — (XLS) [file pone.0203361.s014.xls]

## Sheet: Midazolam
Concentration (ng/mL)
Time (h)	A1	A2	A3	A4	A5	A6	A7	A8	B1	B2	B3	B4	B5	B6	B7	MEAN	SD
0	0	0	0	0	0	0	0	0	0	0	0	0	0	0	0	0	0
0.25	11.3291	7.9874	0	32.5457	3.5584	2.2092	0	2.74846	1.68249	49.3047	31.6263	11.2003	10.5222	5.51062	12.9219	12.2098	14.4118
0.5	53.19	91.6428	85.9303	99.9931	121.73	24.183	15.6849	173.573	119.953	103.156	124.332	150.125	87.1729	8.96425	93.4872	90.2077	47.6371
1	29.5551	34.5554	67.4862	41.7937	59.4375	55.2954	16.6758	111.373	70.6273	42.9827	75.6422	65.6992	51.7366	68.5135	57.0933	56.5644	22.6026
1.5	42.4335	23.2188	68.8339	36.0338	42.3681	43.8824	47.007	75.9639	43.7975	38.9352	45.9337	49.112	42.4864	49.5056	52.6032	46.8077	12.5124
2	67.363	20.8914	48.3883	41.2605	88.444	33.2621	31.3844	84.5831	36.4887	43.9304	42.478	35.2174	40.8793	56.0417	45.8846	47.7665	19.0576
2.5	54.9064	20.6346	33.9223	30.2439	57.6086	24.8449	35.186	58.333	78.7702	40.3805	25.7986	40.7819	31.7444	48.758	34.2119	41.075	15.8
3	52.0604	17.1446	26.324	22.369	41.7765	21.6714	38.2882	47.3213	120.123	27.7295	21.709	25.7436	36.8268	69.4083	35.3552	40.2567	26.1383
4	42.497	14.3586	20.6487	15.3692	24.7695	22.9033	30.7455	41.3723	83.4363	20.7964	19.3417	20.6014	28.9601	77.0317	23.376	32.4138	21.0807
6	24.7453	6.68704	9.52559	10.0914	12.4094	7.2464	15.0497	24.9148	38.1514	8.46641	11.0858	8.45636	15.0419	29.6708	12.4322	15.5983	9.39813
8	14.7811	4.20473	7.06624	8.11094	11.1064	3.58392	8.9629	17.4222	22.4197	4.57607	5.86561	3.98368	6.07647	15.6277	6.15791	9.3297	5.72725
10	9.22455	2.52627	5.05265	3.40246	6.04136	1.38182	5.79156	13.6943	14.2926	2.05412	4.2683	2.24324	3.91061	8.93057	3.36851	5.74553	4.06238
12	5.37266	1.94292	2.34551	1.37623	4.13943	0.508277	3.56478	8.21332	10.4708	1.25973	2.52767	1.54441	2.18231	4.41545	2.39823	3.48412	2.74537
24	0.769212	0	0.629479	0	1.34479	0	0	1.55735	1.69579	0	0	0	0.110668	0	0	0.407152	0.633757

## Sheet: Clonazepam
Concentration (ng/mL)
Time (h)	A1	A2	A3	A4	A5	A6	A8	B1	B2	B3	B4	B5	B6	B7	B8	MEAN	SD
0	0	0	0	0	0	0	0	0	0	0	0	0	0	0	0	0	0
0.5	3.45823	6.19833	23.9887	16.4605	2.94381	5.71083	16.2987	7.53114	7.99478	0	5.06319	0	2.24069	0	1.90564	6.65297	7.04427
1	8.36352	10.135	15.9771	14.5194	11.095	10.4232	21.6309	21.7585	10.641	9.10184	20.6315	7.46047	13.606	4.15887	15.2958	12.9865	5.31734
1.5	16.4121	10.6387	15.1842	15.2327	12.097	10.6142	19.8149	17.4252	10.2686	12.7003	19.4065	8.14311	10.8981	7.64237	15.7829	13.4841	3.86413
2	13.6912	12.8569	14.3111	17.6487	9.65255	12.7021	17.4547	15.5272	10.117	12.4973	15.8749	9.856	9.88718	9.44135	15.0517	13.1047	2.85939
3	12.5018	13.8745	14.0729	16.7695	11.1022	11.9923	17.5204	12.4796	10.3643	12.1221	13.5811	10.0316	10.7511	8.91811	14.2013	12.6855	2.39405
4	12.6636	14.5013	12.9612	13.817	11.0563	13.2051	17.0172	10.157	10.5511	12.6146	14.3445	8.83783	12.6509	11.8355	14.6255	12.7226	2.05841
6	10.5007	12.0382	12.4235	11.6801	12.4763	8.95128	12.7191	9.18473	8.59759	9.63572	15.508	7.70037	10.1233	10.4166	11.0001	10.8637	2.00207
8	9.62642	11.3996	10.9133	10.9828	11.7064	8.15808	11.3076	8.88284	8.33542	8.57622	9.87315	7.11949	7.80371	8.37512	11.286	9.62308	1.54132
10	9.30901	9.96176	11.8661	8.65561	9.8254	8.47232	9.68567	7.40444	7.44433	8.86768	11.4235	6.57607	7.89494	9.42051	8.97415	9.05209	1.4361
12	8.77679	9.45007	11.0426	8.02434	9.76908	7.68896	8.42539	7.51771	6.75711	8.09204	8.83072	6.28226	6.28687	8.86283	7.96519	8.25147	1.29643
24	8.02025	8.74121	8.99023	7.51716	8.66162	7.5735	8.31542	5.42667	6.76965	7.01205	7.87228	5.83236	6.95823	7.45258	7.76716	7.52736	1.01411
48	4.72232	4.74377	6.10697	5.30622	5.09827	5.12277	5.2526	4.06042	3.11603	5.2049	6.30156	3.61163	5.15688	4.15784	6.21978	4.94546	0.918978
72	3.01006	2.74571	3.60457	4.31234	3.98722	2.50522	3.01539	.	1.92467	3.36743	4.29146	1.96235	2.80729	2.77093	3.54775	3.13231	0.762215
96	1.7959	1.4498	1.67828	2.85435	2.42686	1.41074	.	.	1.0087	1.85572	2.72474	1.21687	1.9195	1.67889	2.59558	1.89353	0.589223
Note: B5 consumed alcohol a few days before the second dosing and was excluded in the data calculation.
